# Supplementary material for: The use of coping strategies “shift-persist” mediates associations between physical activity and mental health problems in adolescents: a cross-sectional study
Source: BMC Public Health. 2021 Jun 10;21:1104. doi: 10.1186/s12889-021-11158-0 (PMC8191033; doi:10.1186/s12889-021-11158-0)
Supplement: Supplementary file 1 — Additional file 1: Table S1. Bivariate correlations between variables. [file 12889_2021_11158_MOESM1_ESM.xlsx]

## Sheet: Spearman's rho
Table S1. Bivariate correlations between variables.
Spearman's rho	1	2	3	4	5	6	7	8	9	10	11	12	13	14	15	16	17	18	19	20	21
1. Stress	1
2. PSP	,635**	1
3. Shift-Persist	-,447**	-,416**	1
4. Sex	,220**	,277**	-,127**	1
5. SES	-,098**	-,073**	,107**	-0.0315944	1
6. Migration background	-,094**	-0.0379986	-0.0330998	0.0242703	,163**	1
7. Puberty	,106**	,123**	-,105**	,065*	-,080**	-0.0539291	1
8. SED	,096**	,077**	-,110**	,236**	-,068*	0.00862133	,119**	1
9. LPA	-,080**	-,066*	,123**	-,249**	,060*	-0.0151047	-,153**	-,850**	1
10. MPA	-0.0225074	0.01613	,057*	-,091**	0.0193432	-0.0155968	-,089**	-,731**	,579**	1
11. VPA	-,102**	-,121**	,092**	-,162**	0.0350975	0.0229782	-0.0242737	-,573**	,270**	,377**	1
12. MVPA	-,085**	-,082**	,087**	-,157**	0.0319479	0.0119909	-,055*	-,767**	,473**	,757**	,875**	1
13. SED school	0.0527409	0.0546707	-,073**	,175**	-0.00653548	0.0546166	0.0398334	,223**	-,275**	-,134**	-,121**	-,148**	1
14. LPA school	-0.0250642	-0.0379645	0.0164801	-,335**	0.0392173	-,060*	-,091**	-,574**	,654**	,388**	,149**	,296**	,152**	1
15. MPA school	0.04585	,071*	-0.0381839	-,106**	-0.032811	-,090**	-0.0308282	-,436**	,347**	,675**	,135**	,425**	,139**	,634**	1
16. VPA school	-0.0380354	-,057*	0.00305205	-,173**	-0.0371736	-,063*	,056*	-,320**	,088**	,148**	,745**	,580**	0.0254955	,268**	,313**	1
17. MVPA school	0.00315539	-0.000232409	-0.0230775	-,171**	-0.0424146	-,090**	0.0308175	-,448**	,241**	,466**	,559**	,621**	,093**	,524**	,758**	,834**	1
18. SED leisure	0.0389325	0.0273037	-0.0269271	0.0260454	-0.0426168	-0.0408936	,058*	,502**	-,356**	-,408**	-,293**	-,412**	-,681**	-,553**	-,441**	-,242**	-,404**	1
19. LPA leisure	-,091**	-,055*	,159**	-0.0369572	0.0545565	0.0409965	-,126**	-,647**	,748**	,454**	,259**	,404**	-,509**	0.0524375	-,060*	-,111**	-,116**	-0.0162467	1
20. MPA leisure	-,071*	-0.0345799	,103**	-0.0227793	0.0527351	,070*	-,097**	-,641**	,509**	,771**	,421**	,681**	-,312**	0.0154706	,114**	-0.0475025	0.0235675	-,186**	,707**	1
21. VPA leisure	-,112**	-,129**	,134**	-,101**	,082**	,094**	-,077**	-,592**	,342**	,436**	,843**	,800**	-,208**	0.0187855	-0.035835	,314**	,175**	-,232**	,488**	,670**	1
22. MVPA leisure	-,104**	-,096**	,129**	-,075**	,073**	,090**	-,089**	-,669**	,447**	,633**	,713**	,819**	-,270**	0.0176146	0.030218	,165**	,116**	-,235**	,630**	,887**	,930**
PSP: psychosomatic symptoms; Sex: 1=male, 2=female; SES: socioeconomic status; Migration background: 1=foreign background, 2=Swedish background; SED: sedentary time; LPA: light physical activity; MPA: moderate physical activity; VPA: vigorous physical activity; MVPA: moderate-to-vigorous physical activity.
*Correlation is significant at the 0.05 level (2-tailed); **Correlation is significant at the 0.01 level (2-tailed)
